# Supplementary material for: Mapping of in vivo cleavage sites uncovers a major role for yeast RNase III in regulating protein-coding genes
Source: eLife. 2026 May 18;14:RP106662. doi: 10.7554/eLife.106662 (PMC13183374; doi:10.7554/eLife.106662)
Supplement: Figure 1—source data 2. [file elife-106662-fig1-data2.zip]

Archive with 1 entries (1 files):
- figure 1E-source data 2.jpg
