# Supplementary material for: Mapping of in vivo cleavage sites uncovers a major role for yeast RNase III in regulating protein-coding genes
Source: eLife. 2026 May 18;14:RP106662. doi: 10.7554/eLife.106662 (PMC13183374; doi:10.7554/eLife.106662)
Supplement: Figure 2—source data 1. [file elife-106662-fig2-data1.zip]

Archive with 7 entries (6 files):
- Figure 2 source data 1/
- Figure 2 source data 1/Fig 2E-middle source data 1.tiff
- __MACOSX/Figure 2 source data 1/._Fig 2E-middle source data 1.tiff
- Figure 2 source data 1/Fig 2E-top-top [BDF2] source data 1.tiff
- __MACOSX/Figure 2 source data 1/._Fig 2E-top-top [BDF2] source data 1.tiff
- Figure 2 source data 1/Fig 2E-bottom[PGK1] source data 1.png
- __MACOSX/Figure 2 source data 1/._Fig 2E-bottom[PGK1] source data 1.png
