# Supplementary material for: Mapping of in vivo cleavage sites uncovers a major role for yeast RNase III in regulating protein-coding genes
Source: eLife. 2026 May 18;14:RP106662. doi: 10.7554/eLife.106662 (PMC13183374; doi:10.7554/eLife.106662)
Supplement: Figure 2—source data 2. [file elife-106662-fig2-data2.zip]

Archive with 9 entries (8 files):
- figure 2 source datat 2/
- figure 2 source datat 2/.DS_Store
- __MACOSX/figure 2 source datat 2/._.DS_Store
- figure 2 source datat 2/Fig 2E-bottom source data 2.pdf
- __MACOSX/figure 2 source datat 2/._Fig 2E-bottom source data 2.pdf
- figure 2 source datat 2/Fig 2E-top source data 2.pdf
- __MACOSX/figure 2 source datat 2/._Fig 2E-top source data 2.pdf
- figure 2 source datat 2/Fig 2E-middle [CAF4] source data 2.pdf
- __MACOSX/figure 2 source datat 2/._Fig 2E-middle [CAF4] source data 2.pdf
