# Supplementary material for: Mapping of in vivo cleavage sites uncovers a major role for yeast RNase III in regulating protein-coding genes
Source: eLife. 2026 May 18;14:RP106662. doi: 10.7554/eLife.106662 (PMC13183374; doi:10.7554/eLife.106662)
Supplement: Figure 3—source data 1. [file elife-106662-fig3-data1.zip]

Archive with 2 entries (2 files):
- Fig 3A [SNR83] source data 1.bmp
- __MACOSX/._Fig 3A [SNR83] source data 1.bmp
