# Supplementary material for: Mapping of in vivo cleavage sites uncovers a major role for yeast RNase III in regulating protein-coding genes
Source: eLife. 2026 May 18;14:RP106662. doi: 10.7554/eLife.106662 (PMC13183374; doi:10.7554/eLife.106662)
Supplement: Figure 4—source data 1. [file elife-106662-fig4-data1.zip]

Archive with 7 entries (6 files):
- figure 4 source data 1/
- figure 4 source data 1/Fig 4C-top [BDF2] source data 1.tiff
- __MACOSX/figure 4 source data 1/._Fig 4C-top [BDF2] source data 1.tiff
- figure 4 source data 1/Fig 4C-middle [CAF4] source data 1.tiff
- __MACOSX/figure 4 source data 1/._Fig 4C-middle [CAF4] source data 1.tiff
- figure 4 source data 1/Fig 4C-bottom [PGK1] source data 1.tif
- __MACOSX/figure 4 source data 1/._Fig 4C-bottom [PGK1] source data 1.tif
