# Supplementary material for: Mapping of in vivo cleavage sites uncovers a major role for yeast RNase III in regulating protein-coding genes
Source: eLife. 2026 May 18;14:RP106662. doi: 10.7554/eLife.106662 (PMC13183374; doi:10.7554/eLife.106662)
Supplement: Figure 5—source data 1. [file elife-106662-fig5-data1.zip]

Archive with 11 entries (10 files):
- fugure 5 source data 1/
- fugure 5 source data 1/.DS_Store
- __MACOSX/fugure 5 source data 1/._.DS_Store
- fugure 5 source data 1/Fig 5B-bottom PGK1] source data 2.png
- __MACOSX/fugure 5 source data 1/._Fig 5B-bottom PGK1] source data 2.png
- fugure 5 source data 1/Fig 5B-top [BDF2] soucre data 1.tiff
- __MACOSX/fugure 5 source data 1/._Fig 5B-top [BDF2] soucre data 1.tiff
- fugure 5 source data 1/Fig 5B-middle [CAF4] source data 1.tiff
- __MACOSX/fugure 5 source data 1/._Fig 5B-middle [CAF4] source data 1.tiff
- fugure 5 source data 1/Fig 5B-middle [CAF4] source data 1.af~lock~
- __MACOSX/fugure 5 source data 1/._Fig 5B-middle [CAF4] source data 1.af~lock~
